# Supplementary material for: Continuous-Wave Pumped Monolayer WS2 Lasing for Photonic Barcoding
Source: Nanomaterials (Basel). 2024 Mar 30;14(7):614. doi: 10.3390/nano14070614 (PMC11013185; doi:10.3390/nano14070614)
Supplement: Supplementary file 1 [file nanomaterials-14-00614-s001.zip]

Archive with 1 entries (1 files):
- nanomaterials-2921498-supplementary.pdf
